# Supplementary material for: Evaluating the Impact of COVID-19 on Hospital Profit Compensation Activities: A Difference-in-Differences Event Study Analysis in China
Source: Healthcare (Basel). 2023 May 3;11(9):1303. doi: 10.3390/healthcare11091303 (PMC10178599; doi:10.3390/healthcare11091303)
Supplement: Supplementary file 1 [file healthcare-11-01303-s001.zip]

Archive with 1 entries (1 files):
- healthcare-2309345-supplementary.pdf
